# Supplementary material for: Soluble amyloid triggers a myeloid differentiation factor 88 and interferon regulatory factor 7 dependent neuronal type-1 interferon response in vitro
Source: J Neuroinflammation. 2015 Apr 12;12:71. doi: 10.1186/s12974-015-0263-2 (PMC4407532; doi:10.1186/s12974-015-0263-2)
Supplement: Additional file 2: Table S1. — TLR 2/4 expression in wildtype and Myd88−/− neurons. Un-treated, day 9 in vitro, wildtype and Myd88−/− primary neuronal cultures were analysed by Q-PCR to determine TLR2 and TLR4 expression levels. Observed raw GAPDH, TLR2 and TLR4 Ct values are displayed and no reverse transcriptase (RT) and water controls remained undetermined (U.D.). Data is expressed as mean ± SEM (n = 4). [file 12974_2015_263_MOESM2_ESM.xlsx]

## Sheet: Publication table
Sample	Ct values (mean ± SEM)
	GAPDH	TLR2	TLR4
Wildtype	19.76 ± 0.71	35.50 ± 0.84	30.49 ± 0.69
Myd88-/-	19.93 ± 0.57	34.93 ± 0.49	29.73 ± 0.71
No RT	U.D.	U.D.	U.D.
Water	U.D.	U.D.	U.D.
